# Supplementary material for: Clinical Characteristics of Minor Hallucinations in Chinese Parkinson's Disease Patients
Source: Front Aging Neurosci. 2022 Jan 20;13:723405. doi: 10.3389/fnagi.2021.723405 (PMC8810481; doi:10.3389/fnagi.2021.723405)
Supplement: Supplementary file 1 [file Table_1.XLSX]

## Sheet: PDP最终
sample	性别（0女，1男）	身高	体重	年龄	工作性质（1工人，2教师，3司机，4白领，5公务	目前生活状况（1独居，2配偶，3子女，4配偶及子	文化程度（1⽂文盲，2⼩小学，3初中，4⾼高中，	运动情况（不运动＝0，运动＝1）	起病年龄	病程（年）	首发症状（1抖2僵3慢4异常）	首发部位（1左上2左下3右上4右下5其他）	吸烟（0无，1有）	饮酒（0否，1是）	美多芭（目前）	息宁（目前）	左旋多巴类	泰舒达（目前）	森福罗（目前）	受体激动类	司来吉兰（目前）	安坦（目前）	金刚烷胺（目前）	珂丹（目前）	症状波动（0无，1有）	慌张步态（0无1有）	头晕（0无1有）	睡眠障碍（0无1有）	排尿障碍（0无1有）	便秘（0无1有）	记忆力减退（0无1有）	嗅觉障碍（0无1有）	UPDRSI	UPDRSII	UPDRSIII	UPDRSIV	UPDRStotal	UPDRS3233	HY	PDP（0.无1.有）	小幻觉	eSAPSPD	错觉（0无，1有）	穿越觉（0无，1有）	假性幻觉（0无，1有）	幻觉（0无，1有）	幻觉（1视幻觉，2听幻觉，3嗅幻觉，4触幻觉）	视幻觉（0无，1有）	听幻觉（0无，1有）
PDP001	1	170	80	78	1	2	4	0	72	6	1	3	0	0	562.5	0	562.5	0	1.125	112.5	0	0	0	0	1	1	0	1	0	0	1	0	3	17	34	3	57	0	3	0	0	0	0	0	0	0	0	0	0
PDP002	1	174	80	70	3	2	3	1	65	5	1	2	0	0	625	0	500	150	0.375	187.5	10	0	0	0	0	0	0	1	0	1	1	1	4	10	5	2	21	0	2	1	1	2	0	1	0	0	0	0	0
PDP003	1	#NULL!	#NULL!	70	1	2	5	1	56	14	1	1	0	0	1500	250	1387.5	0	1.125	112.5	0	0	200	0	1	1	0	1	0	0	0	1	3	11	32	3	49	0	3	0	0	0	0	0	0	0	0	0	0
PDP004	1	170	60	80	1	2	3	1	73	7	4	5	0	0	750	125	693.75	0	1.125	112.5	0	0	0	0	1	1	1	1	1	1	0	0	3	12	26	5	46	0	2.5	0	0	0	0	0	0	0	0	0	0
PDP005	0	152	50	78	1	3	1	1	70	8	1	1	0	0	375	375	581.25	0	0	0	5	0	0	0	1	1	0	1	1	0	0	0	5	6	19	5	35	1	2.5	1	1	5	0	1	0	1	3	0	0
PDP006	1	164	77	76	3	2	5	1	71	5	4	5	0	0	312.5	0	250	0	0	0	5	0	0	0	1	1	1	1	1	1	0	1	3	11	21	4	39	0	2.5	1	1	8	0	1	1	1	1	1	0
PDP007	0	160	60	64	1	2	4	1	59	5	4	2	0	0	0	250	187.5	0	0.75	75	0	0	0	0	1	0	0	1	0	1	0	0	4	14	37	5	60	0	2.5	0	0	0	0	0	0	0	0	0	0
PDP008	1	178	80	62	3	2	3	0	58	4	4	2	1	0	0	500	375	0	0.75	75	0	0	0	0	0	1	1	0	1	1	1	0	3	10	34	2	49	0	2.5	0	0	0	0	0	0	0	0	0	0
PDP009	1	#NULL!	#NULL!	63	1	2	3	0	57	6	1	1	0	0	187.5	0	187.5	50	0	50	50	0	0	0	0	0	0	1	0	0	1	1	5	6	19	1	31	0	2	1	1	2	1	0	0	0	0	0	0
PDP010	1	#NULL!	#NULL!	93	1	2	3	0	81	12	1	1	0	0	0	750	562.5	0	0	0	0	0	0	0	0	1	1	1	1	1	1	0	2	13	34	1	50	0	3	0	0	0	0	0	0	0	0	0	0
PDP011	0	#NULL!	#NULL!	75	2	2	4	1	61	14	1	4	0	0	125	500	475	0	0.25	25	2.5	0	0	600	1	1	1	1	1	1	0	1	3	8	29	5	45	0	3	0	0	0	0	0	0	0	0	0	0
PDP012	0	#NULL!	#NULL!	72	1	2	3	0	64	8	2	5	0	0	750	0	600	0	0.75	75	0	0	0	0	1	0	0	1	1	1	0	0	3	7	21	5	36	2	3	1	0	5	0	0	0	1	1	1	0
PDP013	1	#NULL!	#NULL!	72	1	2	4	0	62	10	1	1	0	0	750	500	1250	150	0	150	0	0	200	600	1	0	0	1	1	1	0	0	1	8	30	6	45	3	3	1	1	9	1	0	1	1	1	1	0
PDP014	1	#NULL!	#NULL!	74	1	2	3	0	71	3	2	1	0	0	375	0	300	0	0.75	75	0	0	0	0	0	1	0	1	1	0	1	0	2	5	20	3	30	0	2	0	0	0	0	0	0	0	0	0	0
PDP015	1	#NULL!	#NULL!	64	1	2	5	0	59	5	1	1	0	0	250	125	293.75	0	0.75	75	0	0	0	0	1	1	1	1	0	1	1	0	1	10	20	3	33	0	2.5	0	0	0	0	0	0	0	0	0	0
PDP016	0	#NULL!	#NULL!	62	1	2	3	0	61	1	3	1	0	0	0	0	0	0	0.75	75	0	0	0	0	0	0	#NULL!	1	0	1	0	0	1	6	11	2	20	0	1.5	0	0	0	0	0	0	0	0	0	0
PDP017	1	#NULL!	#NULL!	72	1	2	4	0	67	5	1	1	0	0	0	0	0	0	0.5	50	10	0	0	0	0	1	0	1	0	0	1	1	1	6	26	0	32	0	2	0	0	0	0	0	0	0	0	0	0
PDP018	0	163	65	68	4	2	5	0	60	8	2	1	0	0	500	250	587.5	0	0.5	50	0	0	100	0	1	1	1	0	1	1	1	1	3	13	33	4	53	0	2.5	0	0	0	0	0	0	0	0	0	0
PDP019	0	152	85	77	2	2	5	1	68	9	2	4	0	0	0	750	562.5	0	0.75	75	0	0	0	0	1	1	1	0	1	1	1	0	3	10	22	4	39	0	2.5	1	1	2	0	1	0	0	0	0	0
PDP020	0	#NULL!	#NULL!	71	1	2	4	0	63	8	2	2	0	0	750	250	787.5	0	0	0	0	0	0	0	1	0	1	1	1	1	1	1	2	5	24	5	36	2	2.5	0	0	0	0	0	0	0	0	0	0
PDP021	1	#NULL!	#NULL!	72	4	2	5	1	61	11	1	2	0	0	562.5	125	543.75	0	1.5	150	0	0	0	0	1	1	0	1	0	0	1	0	3	5	27	5	38	2	2.5	1	1	2	1	0	0	0	0	0	0
PDP022	0	#NULL!	#NULL!	63	1	1	5	1	43	20	1	1	0	0	93.75	375	468.75	80	0	80	0	0	0	75	1	1	0	1	0	0	1	1	2	6	27	6	40	2	3	1	1	2	0	1	0	0	0	0	0
PDP023	0	155	70	72	1	4	4	1	66	6	1	3	0	0	375	0	600	0	0.75	75	10	0	0	0	0	1	1	1	0	1	1	0	4	15	22	1	42	0	3	0	0	0	0	0	0	0	0	0	0
PDP024	0	#NULL!	#NULL!	79	1	2	2	0	72	7	4	5	0	0	375	0	375	0	0.75	75	0	0	0	0	1	1	1	1	1	1	1	1	3	15	30	5	53	0	4	1	1	9	1	0	0	1	1	1	0
PDP025	0	#NULL!	#NULL!	58	1	2	3	1	52	6	2	3	0	0	0	0	0	0	0.75	75	5	0	50	0	0	0	0	0	0	0	0	0	2	8	15	0	25	0	1.5	0	0	0	0	0	0	0	0	0	0
PDP026	1	171	70	82	1	2	5	1	70	12	3	5	1	1	625	0	500	0	0.75	75	5	0	0	0	1	1	1	1	0	1	1	0	6	26	51	5	88	0	4	1	1	16	1	1	1	1	1、2、味	1	1
PDP027	1	170	70	68	1	4	4	1	63	5	2	3	0	0	625	0	500	0	0.25	25	5	0	0	0	1	0	0	1	1	0	1	0	1	6	7	4	19	0	1.5	0	0	0	0	0	0	0	0	0	0
PDP028	1	170	63	81	2	2	5	0	62	19	1	1	0	0	375	250	487.5	50	0	50	0	0	0	0	1	1	1	1	1	1	1	1	4	21	31	2	38	0	3	1	1	4	1	0	1	0	0	0	0
PDP029	0	160	59	61	1	2	4	1	55	6	1	3	0	0	375	0	300	150	0	150	0	0	300	0	0	0	0	0	0	1	0	0	0	3	10	0	13	0	1.5	0	0	0	0	0	0	0	0	0	0
PDP030	1	171	65	69	4	2	5	1	65	4	2	2	0	0	0	500	375	0	0	0	0	0	0	0	0	1	0	0	0	0	1	1	2	10	17	0	29	0	2	0	0	0	0	0	0	0	0	0	0
PDP031	1	172	62	67	1	2	2	1	51	16	1	4	0	0	187.5	0	150	0	0.75	75	0	0	0	0	1	1	0	1	1	0	1	0	2	11	17	0	30	0	3	0	0	0	0	0	0	0	0	0	0
PDP032	1	170	80	80	1	2	3	1	74	6	1	3	1	1	750	125	693.75	100	0	100	10	0	0	0	1	1	1	1	1	1	1	1	8	28	57	5	98	0	3	1	1	19	1	1	1	1	1、2、3	1	1
PDP033	1	171	70	77	4	2	5	1	73	4	2	3	0	0	375	0	300	0	0	0	0	0	0	0	0	0	0	0	1	0	1	0	4	11	21	0	36	0	2	0	0	0	0	0	0	0	0	0	0
PDP034	0	151	55	69	1	2	2	1	68	1	3	2	0	0	0	0	0	0	0	0	0	0	0	0	0	1	1	1	1	1	1	0	2	9	27	1	39	0	2	1	1	2	1	0	0	0	0	0	0
PDP035	1	172	76	66	1	2	3	1	59	7	1	1	1	1	562.5	0	450	150	0	150	0	0	0	0	0	1	1	1	1	0	1	1	8	27	71	2	108	0	4	1	1	5	1	0	0	0	0	0	0
PDP036	1	167	70	69	1	2	5	1	66	3	2	1	0	0	375	0	300	75	0	75	0	2	0	0	0	0	1	1	0	1	1	1	2	5	17	1	25	0	2	0	0	0	0	0	0	0	0	0	0
PDP037	1	165	50	76	1	2	5	1	71	5	1	1	0	0	375	125	393.75	0	0.25	25	0	0	0	0	0	1	0	1	1	1	1	1	6	14	35	1	56	0	3	1	1	3	1	0	1	0	0	0	0
PDP038	1	172	56	77	1	2	5	0	75	2	1	3	1	0	0	0	0	0	0	0	0	0	0	0	0	0	0	1	1	1	1	1	3	17	43	1	64	0	3	0	0	0	0	0	0	0	0	0	0
PDP039	0	150	40	67	4	2	3	1	61	6	4	2	0	0	562.5	0	450	0	1.125	112.5	5	0	0	0	1	1	1	1	1	1	1	1	6	14	26	5	51	0	3	1	1	9	0	1	0	1	2、3、4	0	1
PDP040	1	178	60	66	1	1	4	0	55	11	1	2	1	1	0	0	0	40	0	0	0	2	0	0	1	0	0	1	1	1	1	1	7	13	36	5	61	0	3	1	1	1	1	0	0	0	0	0	0
PDP041	0	140	45	86	1	3	1	1	78	8	1	3	0	0	562.5	0	450	150	0	150	7.5	0	0	0	1	1	1	1	1	1	1	0	5	17	35	5	62	0	4	1	1	11	1	0	0	1	1	1	0
PDP042	1	170	60	60	1	2	5	1	45	15	1	1	0	1	250	0	200	150	0	150	0	4	300	0	1	1	0	0	0	1	0	0	4	15	40	7	66	2	3	1	0	6	0	0	0	1	4	0	0
PDP043	0	150	42	79	1	2	2	1	78	1	1	4	0	0	125	0	100	0	0	0	0	0	0	0	0	0	0	0	0	0	1	1	3	4	17	0	24	0	1.5	0	0	0	0	0	0	0	0	0	0
PDP044	0	150	50	65	2	2	3	1	50	15	1	4	0	0	375	0	300	150	0	150	0	0	0	200	1	1	1	1	1	1	1	1	5	8	16	8	37	3	2.5	1	1	8	0	1	0	1	2、3	0	1
PDP045	1	158	60	71	4	2	5	1	60	11	2	2	0	1	500	250	587.5	0	0	0	50	0	0	0	1	1	1	1	1	1	1	1	7	20	33	4	64	0	3	1	1	27	1	0	0	1	1、2、3	1	1
PDP046	1	170	60	60	1	2	4	1	52	8	3	5	0	0	250	437.5	687.5	0	0	0	0	0	100	100	1	1	1	1	1	1	1	0	7	7	26	5	45	1	3	1	1	16	1	0	0	1	1、2	1	1
PDP047	1	166	67	83	1	2	3	0	77	6	1	3	0	0	350	750	842.5	0	3	300	0	0	0	0	0	1	0	1	0	1	1	0	6	11	40	3	60	0	3	1	1	19	1	1	1	1	1、2、4	1	1
PDP048	0	150	60	67	1	2	4	1	61	6	1	3	0	0	750	0	600	0	0.75	75	0	0	0	0	1	0	0	1	1	1	0	0	0	3	10	3	16	0	2	0	0	0	0	0	0	0	0	0	0
PDP049	0	150	57	68	1	2	3	1	60	8	1	3	0	0	187.5	0	150	0	0.75	75	5	0	0	0	0	0	1	0	0	0	1	1	3	8	11	2	24	0	1.5	1	1	2	0	0	1	0	0	0	0
PDP050	1	158	50	73	1	2	3	0	68	5	2	2	0	0	375	0	300	0	0	0	10	0	0	0	0	1	0	0	1	0	0	1	1	12	18	0	31	0	2.5	0	0	0	0	0	0	0	0	0	0
PDP051	1	167	60	64	4	2	5	1	57	7	1	1	0	0	375	0	300	0	0.75	75	0	0	0	0	0	0	1	1	0	0	0	1	1	9	16	2	28	0	1.5	0	0	0	0	0	0	0	0	0	0
PDP052	0	#NULL!	#NULL!	65	1	1	5	1	59	6	2	4	0	0	375	250	487.5	0	0.25	25	5	0	0	0	1	1	0	1	0	0	0	1	0	2	17	3	22	0	1.5	0	0	0	0	0	0	0	0	0	0
PDP053	1	165	60	75	4	4	4	1	68	7	2	2	0	0	312.5	0	250	0	1	100	50	0	0	0	0	0	0	1	0	1	1	1	7	13	35	0	55	0	3	1	1	2	0	1	0	0	0	0	0
PDP054	0	#NULL!	#NULL!	61	1	2	3	1	55	6	1	3	0	0	187.5	0	150	0	0.75	75	50	2	0	0	1	0	0	1	1	0	1	0	2	2	16	3	23	0	1.5	0	0	0	0	0	0	0	0	0	0
PDP055	0	152	50	59	4	2	4	1	52	7	2	4	0	0	250	0	200	0	0.625	62.5	10	0	0	0	1	1	0	0	1	1	1	0	0	4	11	5	20	2	2	0	0	0	0	0	0	0	0	0	0
PDP056	0	162	58	76	1	2	3	0	65	11	1	4	0	0	375	0	300	0	0.75	75	0	0	0	0	1	1	0	0	0	1	1	1	2	15	22	3	42	0	2.5	1	1	3	0	1	1	0	0	0	0
PDP057	0	158	68	66	2	3	3	0	53	13	4	4	0	0	0	500	375	0	1	100	10	0	0	200	1	0	0	1	1	0	1	1	5	13	21	4	43	0	3	1	1	2	0	0	1	0	0	0	0
PDP058	0	155	55	70	1	2	5	1	53	17	1	2	0	0	375	0	300	150	0	150	50	0	100	0	1	1	0	0	0	0	0	1	0	2	14	2	16	0	2	0	0	0	0	0	0	0	0	0	0
PDP059	0	153	40	67	1	1	3	0	57	10	2	2	0	0	62.5	375	331.25	0	1.125	112.5	0	0	0	0	1	1	0	0	0	0	1	0	1	7	21	2	31	0	2.5	0	0	0	0	0	0	0	0	0	0
PDP060	0	153	50	67	1	2	3	0	61	6	1	1	0	0	0	250	187.5	50	0	50	0	0	0	0	1	0	1	1	0	1	1	1	6	9	14	5	34	0	1.5	1	1	4	0	0	1	1	1	1	0
PDP061	1	165	52	74	4	2	5	1	59	15	3	2	0	1	250	250	387.5	150	0	150	0	1	200	0	1	1	0	1	0	1	0	1	1	6	22	6	35	2	2.5	0	0	0	0	0	0	0	0	0	0
PDP062	1	177	85	71	1	2	4	1	57	14	1	3	0	0	250	250	500	0	1.5	150	10	0	0	0	0	0	0	1	1	1	0	1	2	3	19	1	25	0	2.5	1	1	2	0	1	0	0	0	0	0
PDP063	1	175	65	63	1	2	4	1	55	8	2	5	0	0	500	500	1000	0	0.5	50	0	0	0	0	1	1	1	1	1	1	1	1	3	5	27	4	39	0	2.5	0	0	0	0	0	0	0	0	0	0
PDP064	0	163	56	56	4	2	5	1	50	6	1	2	0	0	562.5	0	450	0	0.5625	56.25	0	0	0	0	1	0	1	1	0	0	0	1	0	2	12	2	16	0	1.5	0	0	0	0	0	0	0	0	0	0
PDP065	0	161	64	66	4	2	3	1	63	3	1	1	0	0	250	0	200	0	0.625	62.5	5	0	0	0	1	0	0	1	0	1	1	0	0	4	5	2	11	0	1.5	0	0	0	0	0	0	0	0	0	0
PDP066	0	162	62	69	4	2	5	1	61	8	1	1	0	0	0	375	281.25	0	0.75	75	50	0	0	0	1	0	1	1	0	1	0	1	4	4	6	4	18	0	1.5	0	0	0	0	0	0	0	0	0	0
PDP067	1	#NULL!	#NULL!	75	1	2	4	1	71	4	1	3	0	0	0	0	0	0	0	0	0	0	0	0	0	0	0	1	1	0	0	0	1	4	15	1	21	0	1.5	0	0	0	0	0	0	0	0	0	0
PDP068	1	170	70	64	1	2	4	1	59	5	2	4	0	0	750	0	600	0	0.75	75	0	0	0	0	0	0	0	1	1	1	0	0	2	15	23	3	43	2	3	1	1	2	1	0	0	0	0	0	0
PDP069	1	#NULL!	#NULL!	69	1	2	4	1	56	13	1	1	0	0	375	375	581.25	0	0	0	0	0	0	0	1	1	1	1	0	0	0	1	2	4	13	3	22	0	2.5	0	0	0	0	0	0	0	0	0	0
PDP070	1	168	70	75	4	2	4	1	69	6	1	3	1	0	0	250	187.5	150	0	150	10	0	0	0	0	1	1	1	0	1	1	1	3	9	20	3	35	0	2	1	1	2	0	1	0	0	0	0	0
PDP071	0	#NULL!	#NULL!	71	1	2	2	0	62	9	3	2	0	0	562.5	1000	1200	150	0	150	0	0	0	0	0	1	0	1	1	1	1	0	3	14	25	1	43	0	3	1	1	8	0	1	1	1	1	1	0
PDP072	1	#NULL!	#NULL!	70	1	2	4	0	60	10	1	1	0	0	750	0	600	0	1.5	150	10	0	0	0	1	1	0	1	1	1	#NULL!	#NULL!	3	13	20	3	39	0	2.5	0	0	0	0	0	0	0	0	0	0
PDP073	1	158	65	72	1	2	3	0	67	5	2	2	0	0	500	0	400	0	0.75	75	0	0	0	0	0	1	0	0	0	0	1	0	1	12	18	0	31	0	2.5	0	0	0	0	0	0	0	0	0	0
PDP074	0	146	53	70	1	1	4	1	53	17	4	4	0	0	375	0	300	50	0	50	0	0	200	0	1	1	0	1	0	1	1	1	8	19	33	11	71	5	3	1	1	2	0	1	1	0	0	0	0
PDP075	1	164	81.5	71	4	2	5	1	68	3	1	1	1	0	187.5	0	150	0	0	0	0	0	0	0	0	0	0	0	0	0	0	0	0	1	2	0	3	0	1	0	0	0	0	0	0	0	0	0	0
PDP076	1	178	80	70	1	2	3	1	59	11	1	1	0	0	500	125	493.75	0	0.75	75	10	0	100	0	1	1	0	1	1	1	1	1	6	9	19	7	41	1	2.5	1	1	5	0	1	0	1	3	0	0
PDP077	1	170	80	73	1	2	4	1	47	26	1	3	0	0	750	500	975	0	0.5	50	10	0	0	0	1	1	0	1	1	1	0	1	5	17	42	3	67	0	3	1	1	9	1	1	1	1	1、4	1	0
PDP078	0	160	71	65	4	2	4	1	54	11	1	1	0	0	375	125	393.75	0	1	100	5	0	200	0	1	1	1	1	1	0	1	1	4	11	21	4	40	0	2.5	0	0	0	0	0	0	0	0	0	0
PDP079	0	165	65	63	3	1	3	0	54	9	1	1	0	0	750	0	600	0	0.75	75	0	0	0	0	1	0	0	1	0	0	1	0	8	8	17	3	36	0	2	1	1	6	0	1	0	1	2	0	1
PDP080	0	#NULL!	#NULL!	64	1	2	3	1	59	5	1	1	0	0	375	0	375	0	0.5	50	5	0	0	0	0	1	0	1	0	0	0	0	2	2	7	1	12	0	1.5	0	0	0	0	0	0	0	0	0	0
PDP081	1	164	63	63	1	2	4	0	58	5	1	4	0	0	0	500	375	0	0.375	37.5	0	0	0	0	0	1	1	0	0	1	1	1	4	9	10	0	23	0	2	1	1	2	0	1	0	0	0	0	0
PDP082	0	#NULL!	#NULL!	57	1	2	4	0	54	3	1	1	0	0	500	0	500	0	0	0	5	2	0	0	1	0	0	1	1	1	1	0	4	7	18	2	31	0	2	0	0	0	0	0	0	0	0	0	0
PDP083	1	#NULL!	#NULL!	67	1	2	3	0	59	8	1	1	0	0	750	250	1000	0	1.5	150	0	0	0	0	1	1	0	1	0	0	0	0	1	5	15	3	24	0	2	1	1	3	0	1	0	0	0	0	0
PDP084	1	168	55	80	4	2	5	1	76	4	2	1	0	0	187.5	0	150	0	0.75	75	10	0	0	0	0	0	0	1	0	1	1	1	3	7	15	1	26	0	1.5	1	0	1	0	0	0	1	1	1	0
PDP085	0	160	52	44	4	2	5	1	39	5	2	2	0	0	125	250	287.5	0	0.625	62.5	10	0	0	0	1	0	1	1	1	0	1	0	5	7	17	6	35	0	2	0	0	0	0	0	0	0	0	0	0
PDP086	0	160	44	71	1	3	4	0	62	9	3	1	0	0	0	625	468.75	0	1.5	150	5	0	0	0	1	1	1	1	1	0	1	0	2	5	12	7	26	0	2.5	0	0	0	0	0	0	0	0	0	0
PDP087	1	175	65	59	1	4	4	1	53	6	2	2	0	1	562.5	0	450	150	0	150	10	0	0	0	1	1	0	1	0	0	1	0	3	6	4	4	17	0	1.5	0	0	0	0	0	0	0	0	0	0
PDP088	1	174	75	68	4	2	5	1	59	9	1	2	0	0	0	125	93.75	0	0.75	75	10	0	0	0	1	0	1	1	0	1	0	1	1	11	21	3	36	0	2	0	0	0	0	0	0	0	0	0	0
PDP089	1	167	60	64	4	2	5	1	58	6	2	3	0	0	250	0	200	0	0.25	25	0	0	0	0	0	1	0	0	0	1	1	1	3	14	29	0	46	0	2	0	0	0	0	0	0	0	0	0	0
PDP090	1	#NULL!	#NULL!	75	1	2	4	0	70	5	3	5	0	0	562.5	0	450	0	0	0	0	0	0	0	0	0	0	1	0	1	0	1	1	6	15	1	23	0	2	1	1	3	1	0	0	0	0	0	0
PDP091	0	168	68	68	1	2	3	1	60	8	3	2	0	0	187.5	375	431.25	0	0.75	75	10	0	0	0	1	1	1	1	1	1	0	1	0	5	14	4	23	0	2	0	0	0	0	0	0	0	0	0	0
PDP092	1	168	61.5	75	1	2	4	0	72	3	4	5	0	0	375	0	300	0	0.5	50	0	0	0	0	0	0	1	1	0	0	1	1	1	4	12	0	17	0	1.5	1	1	2	0	1	0	0	0	0	0
PDP093	0	165	63	65	1	2	3	1	62	3	1	1	0	0	375	0	300	0	0	0	0	0	0	0	0	0	0	1	1	1	0	0	3	2	8	1	14	0	2	1	1	1	0	1	0	0	0	0	0
PDP094	1	173	75	63	3	4	4	1	60	4	1	3	1	1	375	0	300	0	0	0	0	0	0	0	1	0	0	1	1	1	1	1	4	11	23	3	41	0	2	0	0	0	0	0	0	0	0	0	0
PDP095	1	170	59	79	1	1	3	1	77	2	2	2	0	0	375	0	300	125	0	125	0	0	0	0	0	1	0	1	1	1	1	0	2	8	16	1	27	0	2	0	0	0	0	0	0	0	0	0	0
PDP096	1	176	78	60	1	2	4	1	52	8	1	3	1	0	0	500	375	0	0.25	25	5	0	0	0	1	0	1	1	1	0	1	1	2	9	15	3	29	0	1.5	0	0	0	0	0	0	0	0	0	0
PDP097	0	160	70	65	1	3	4	0	59	6	1	3	0	0	0	750	562.5	0	0.75	75	0	0	0	0	1	1	0	0	0	0	0	0	0	9	11	7	27	1	3	0	0	0	0	0	0	0	0	0	0
PDP098	0	155	55	65	1	2	4	1	60	5	1	4	0	0	0	1125	843.75	0	0	0	0	0	0	0	0	1	0	1	1	1	0	1	4	3	14	1	22	0	2.5	0	0	0	0	0	0	0	0	0	0
PDP099	1	170	60	72	1	2	4	1	67	5	1	3	0	0	750	0	600	0	0.75	75	0	0	0	0	1	1	0	1	1	1	1	0	5	12	23	3	43	0	1.5	0	0	0	0	0	0	0	0	0	0
PDP100	0	160	58	65	1	2	3	1	61	4	1	1	0	0	562.5	0	450	0	0	0	0	0	0	0	0	0	1	1	1	0	0	0	4	3	19	2	28	0	2	0	0	0	0	0	0	0	0	0	0
PDP101	0	155	48	68	4	3	5	1	59	9	4	2	0	0	125	375	381.25	0	1.125	112.5	5	0	0	0	1	1	1	1	1	0	1	1	2	5	16	6	29	0	2	0	0	0	0	0	0	0	0	0	0
PDP102	1	180	60	65	4	4	5	1	52	13	1	3	0	0	750	250	787.5	0	0.75	75	0	0	0	0	1	1	0	1	1	0	1	0	4	21	32	5	62	0	3	0	0	0	0	0	0	0	0	0	0
PDP103	0	158	65	76	2	2	3	0	73	3	1	3	0	0	375	0	300	0	0.375	37.5	0	0	0	0	1	0	0	0	0	1	1	1	3	6	12	2	23	0	1.5	0	0	0	0	0	0	0	0	0	0
PDP104	0	158	65	67	1	4	3	0	60	8	1	3	0	0	0	250	187.5	0	0	0	5	0	0	0	1	1	1	1	1	1	0	1	2	12	16	5	35	0	2.5	0	0	0	0	0	0	0	0	0	0
PDP105	1	177	80	66	4	2	5	1	56	10	1	2	0	1	375	0	300	0	0	0	10	2	0	0	1	1	0	1	0	0	0	0	2	10	32	1	45	0	2.5	0	0	0	0	0	0	0	0	0	0
PDP106	1	160	60	75	1	2	5	1	72	3	1	2	0	0	375	0	300	0	0	0	0	0	0	0	0	0	1	0	0	0	1	0	7	9	24	0	40	0	2	1	0	3	0	0	0	1	2	0	1
PDP107	0	165	52	71	2	3	4	1	62	9	2	4	0	0	375	0	300	0	0	0	0	0	0	0	0	0	0	0	0	0	0	1	1	6	17	0	24	0	1.5	0	0	0	0	0	0	0	0	0	0
PDP108	1	165	63	74	3	2	4	1	60	14	1	3	0	0	750	0	600	0	0.75	75	0	0	0	0	1	1	1	1	1	0	1	1	7	13	25	3	48	0	2.5	1	0	8	0	0	0	1	2、3	0	1
PDP109	0	165	64	73	1	3	3	1	64	9	1	4	0	1	375	375	581.25	0	1.5	150	5	0	0	0	1	0	1	1	1	0	0	1	2	9	12	8	31	3	2.5	0	0	0	0	0	0	0	0	0	0
PDP110	0	160	55	68	1	2	5	1	64	4	1	1	0	0	0	125	93.75	0	0	0	5	0	0	0	1	0	1	1	1	1	0	1	3	10	20	4	37	0	1.5	1	0	4	0	0	0	1	2	0	1
PDP111	1	165	60	74	2	2	5	1	71	3	4	1	0	0	500	0	400	0	1.5	150	0	0	0	0	0	1	0	1	1	1	0	0	7	19	38	1	65	0	3	1	1	15	1	0	0	1	1	1	0
PDP112	1	175	60	72	1	2	3	1	63	9	1	4	0	0	375	0	300	150	0	150	0	0	0	0	1	0	0	0	0	1	0	1	5	7	14	0	26	0	2	1	1	8	0	1	0	1	2、3	0	1
PDP113	0	154	41	68	4	2	4	1	61	7	1	2	0	0	500	0	400	0	0.75	75	0	0	100	0	1	1	1	1	1	1	1	1	7	16	22	14	59	5	3	1	0	4	0	0	0	1	3	0	0
PDP114	0	165	65	61	1	2	4	0	54	7	1	1	0	0	312.5	0	250	0	1.125	112.5	0	0	100	0	0	0	0	1	0	0	0	0	3	8	29	1	41	0	2	0	0	0	0	0	0	0	0	0	0
PDP115	1	170	60	67	1	2	4	1	62	5	1	1	0	0	625	0	500	0	0.75	75	0	0	0	0	1	1	0	0	1	0	0	0	2	17	33	3	55	0	3	0	0	0	0	0	0	0	0	0	0
PDP116	0	160	55	60	1	1	4	1	54	6	1	3	0	0	562.5	0	450	0	2.25	225	10	2	0	0	1	0	0	1	0	1	0	0	2	12	23	3	40	0	1.5	0	0	0	0	0	0	0	0	0	0
PDP117	1	166	58	74	1	2	4	0	63	11	2	2	0	0	375	0	300	0	0.75	75	0	0	0	0	1	1	0	1	1	1	1	0	5	25	32	13	75	7	4	1	1	2	1	0	1	0	0	0	0
PDP118	0	168	68	68	1	2	3	1	60	8	3	2	0	0	187.5	375	431.25	0	0.75	75	10	0	0	0	1	1	1	1	1	1	0	1	0	5	14	4	23	0	2	0	0	0	0	0	0	0	0	0	0
PDP119	1	173	68	76	4	2	4	0	66	10	1	1	0	0	562.5	0	450	150	0	150	0	0	0	300	1	1	0	1	1	1	1	1	2	16	13	5	36	0	2.5	0	0	0	0	0	0	0	0	0	0
PDP120	1	179	70	64	4	4	4	1	45	19	1	3	1	1	750	0	600	150	0	150	0	0	0	0	1	1	0	1	0	1	1	1	5	16	33	4	48	0	2.5	1	0	4	0	0	0	1	3	0	0
PDP121	1	163	60	63	4	2	5	1	54	9	1	3	0	0	375	375	581.25	0	0	0	0	0	0	300	1	1	0	1	1	1	0	1	2	10	15	5	32	0	2.5	0	0	0	0	0	0	0	0	0	0
PDP122	1	165	52	74	4	2	5	1	59	15	3	2	0	1	250	250	387.5	150	0	150	0	1	200	0	1	1	0	1	0	1	0	1	1	6	22	6	35	2	2.5	0	0	0	0	0	0	0	0	0	0
PDP123	1	166	60	65	4	2	3	1	55	10	1	1	0	0	500	0	400	0	0.375	37.5	10	0	0	0	1	1	1	1	1	0	1	1	2	12	25	4	43	0	2.5	0	0	0	0	0	0	0	0	0	0
PDP124	0	165	56	63	1	2	4	1	55	8	1	1	0	0	125	250	287.5	0	0	0	7.5	0	0	0	1	1	0	1	0	1	1	1	7	9	29	6	51	0	2.5	1	1	7	1	0	1	1	1	1	0
PDP125	0	170	60	45	2	2	5	1	44	1	1	1	0	0	0	0	0	0	0.75	75	0	0	0	0	0	0	0	0	0	0	0	0	3	3	6	0	12	0	1.5	0	0	0	0	0	0	0	0	0	0
PDP126	0	162	58	46	2	2	5	1	36	10	1	1	0	0	375	0	300	0	1.5	150	0	0	0	0	1	1	0	1	1	0	1	1	4	10	19	5	38	0	2	1	1	4	1	0	0	0	0	0	0
PDP127	0	158	60	41	4	2	3	1	32	9	1	1	0	0	625	0	500	100	0	100	10	0	0	0	1	1	0	1	0	0	1	0	2	9	27	5	43	1	2.5	0	0	0	0	0	0	0	0	0	0
PDP128	0	149	40	71	2	2	5	1	65	6	1	1	0	0	0	0	0	0	0.125	125	0	0	0	0	0	0	1	1	1	0	0	1	2	4	17	1	24	0	2	0	0	0	0	0	0	0	0	0	0
PDP129	0	157	62	62	2	2	5	1	56	6	1	2	0	0	375	0	300	0	1.5	150	0	0	0	0	0	0	0	0	0	0	0	0	0	5	13	0	18	0	1.5	0	0	0	0	0	0	0	0	0	0
PDP130	1	170	60	68	4	2	5	1	60	8	1	2	0	0	437.5	0	350	0	0	0	10	0	0	0	1	0	1	0	0	0	0	1	2	12	20	3	37	0	2	0	0	0	0	0	0	0	0	0	0
PDP131	1	174	75	65	4	2	5	1	53	12	1	3	0	1	562.5	0	450	50	0	50	5	2	100	0	1	0	0	1	0	0	0	1	2	10	35	5	52	0	2	1	1	4	0	0	1	1	2	0	1
PDP132	0	160	60	69	1	2	3	1	60	9	3	2	0	0	562.5	375	731.25	0	1	100	0	0	0	0	1	0	0	1	0	0	0	1	5	9	37	3	54	0	2.5	0	0	0	0	0	0	0	0	0	0
PDP133	0	165	63	60	1	2	3	1	52	8	4	4	0	0	375	125	393.75	0	0.5	50	0	0	0	0	1	1	1	1	0	1	1	1	2	10	21	6	39	0	2.5	0	0	0	0	0	0	0	0	0	0
PDP134	0	156	60	76	2	1	4	1	69	7	2	1	0	0	375	0	300	0	0	0	0	0	0	0	0	0	0	1	1	1	0	1	2	11	25	1	39	0	2	0	0	0	0	0	0	0	0	0	0
PDP135	0	150	67	70	1	2	5	1	67	3	4	1	0	0	750	0	600	0	0.75	75	0	0	0	0	0	1	0	1	0	1	1	0	8	13	36	0	57	0	2.5	1	1	6	1	1	1	1	1	1	0
PDP136	0	153	65	66	4	4	3	1	52	14	1	4	0	0	187.5	0	150	150	0	150	0	0	0	0	0	0	0	0	1	1	1	1	3	10	21	0	34	0	3	0	0	0	0	0	0	0	0	0	0
PDP137	0	156	70	64	1	2	3	0	55	9	1	2	0	0	375	0	300	0	1	100	0	0	0	100	1	1	1	1	1	1	1	1	7	6	14	4	31	0	1.5	1	0	3	0	0	0	1	3	0	0
PDP138	1	165	60	69	1	2	5	1	67	2	1	3	0	0	312.5	0	250	0	0.75	75	10	0	0	0	0	0	0	0	0	0	0	0	1	6	15	0	22	0	1.5	0	0	0	0	0	0	0	0	0	0
PDP139	1	175	65	59	1	4	4	1	53	6	2	2	0	1	562.5	0	450	150	0	150	10	0	0	0	1	1	0	1	0	0	1	0	3	6	4	4	17	0	1.5	0	0	0	0	0	0	0	0	0	0
PDP140	0	173	70	72	1	2	3	0	65	7	3	1	0	0	187.5	0	150	0	1	100	0	0	0	0	1	1	1	1	1	1	0	0	1	7	19	6	33	0	3	0	0	0	0	0	0	0	0	0	0
PDP141	1	170	67	69	1	2	3	1	67	2	2	3	1	0	0	0	0	0	0.75	75	0	0	0	0	0	1	0	0	0	0	0	1	1	17	32	0	50	0	2	0	0	0	0	0	0	0	0	0	0
PDP142	1	175	65	65	1	2	3	1	64	1	1	1	1	1	0	0	0	0	0	0	0	0	0	0	0	0	0	0	0	0	0	0	1	3	7	1	12	0	1	0	0	0	0	0	0	0	0	0	0
PDP143	0	162	70	64	4	4	4	1	61	3	3	2	0	0	375	0	300	0	0	0	0	0	0	0	0	1	1	1	1	1	1	1	5	11	19	2	37	0	2	1	1	6	0	1	1	1	4	0	0
PDP144	1	165	58	69	4	2	4	1	67	2	4	2	0	0	0	0	0	0	0	0	0	0	0	0	0	0	0	0	1	1	0	1	2	3	14	0	19	0	1.5	0	0	0	0	0	0	0	0	0	0
PDP145	0	165	67	63	1	2	4	1	57	6	1	1	0	0	0	250	187.5	0	0.5	50	0	0	0	0	1	0	1	1	1	1	1	1	1	0	6	4	11	0	1.5	0	0	0	0	0	0	0	0	0	0
PDP146	0	165	75	66	4	2	3	1	52	14	1	4	0	0	375	0	300	0	1	100	0	0	200	0	1	1	0	0	0	1	1	1	4	12	29	3	48	0	2.5	1	0	2	0	0	0	1	3	0	0
PDP147	1	156	63	61	1	1	5	1	57	4	2	4	0	0	250	0	200	0	0	0	0	0	0	0	0	0	1	1	0	1	1	0	4	9	6	2	21	0	1	0	0	0	0	0	0	0	0	0	0
PDP148	1	172	65	80	1	2	5	1	75	5	3	3	0	0	812.5	250	1062.5	0	0.75	75	5	0	0	0	1	0	0	1	0	1	1	1	6	5	20	3	34	0	2.5	1	0	9	0	0	0	1	1	1	0
PDP149	0	165	65	63	1	3	3	1	59	4	1	2	0	0	375	125	393.75	0	0	0	0	0	0	0	0	1	1	1	1	1	1	1	11	17	32	2	62	0	2	1	1	22	1	0	1	1	2、4	0	1
[truncated: 87 more columns]
